# Supplementary material for: Cell-autonomous role of leucine-rich repeat kinase in the protection of dopaminergic neuron survival
Source: eLife. 2024 Jun 10;12:RP92673. doi: 10.7554/eLife.92673 (PMC11164531; doi:10.7554/eLife.92673)
Supplement: Figure 1—source data 1. [file elife-92673-fig1-data1.zip]

Archive with 19 entries (17 files):
- Kang_Figure 1 - source data 1/
- __MACOSX/._Kang_Figure 1 - source data 1
- Kang_Figure 1 - source data 1/.DS_Store
- __MACOSX/Kang_Figure 1 - source data 1/._.DS_Store
- Kang_Figure 1 - source data 1/Kang_Figure 1 - source data 1 - uncropped blot with relevant bands labelled.pdf
- __MACOSX/Kang_Figure 1 - source data 1/._Kang_Figure 1 - source data 1 - uncropped blot with relevant bands labelled.pdf
- Kang_Figure 1 - source data 1/Kang_Figure 1 - source data 1 - original file of full unedited blot/
- Kang_Figure 1 - source data 1/Kang_Figure 1 - source data 1 - original file of full unedited blot/Figure 1 - source data 1 -Fig1I-PD-18-2-LRRK2-KO-CTX-LRRK2-High.tif
- __MACOSX/Kang_Figure 1 - source data 1/Kang_Figure 1 - source data 1 - original file of full unedited blot/._Figure 1 - source data 1 -Fig1I-PD-18-2-LRRK2-KO-CTX-LRRK2-High.tif
- Kang_Figure 1 - source data 1/Kang_Figure 1 - source data 1 - original file of full unedited blot/Figure 1 - source data 1 - Fig1I-PD-18-1-LRRK2-KO-CTX-LRRK2-Vinculin-low.tif
- __MACOSX/Kang_Figure 1 - source data 1/Kang_Figure 1 - source data 1 - original file of full unedited blot/._Figure 1 - source data 1 - Fig1I-PD-18-1-LRRK2-KO-CTX-LRRK2-Vinculin-low.tif
- Kang_Figure 1 - source data 1/Kang_Figure 1 - source data 1 - original file of full unedited blot/Figure 1 - source data 1 -Fig1I-PD23-1-LRRK1-KO-CTX-LRRK1-Alomone-Vinculin-High.tif
- __MACOSX/Kang_Figure 1 - source data 1/Kang_Figure 1 - source data 1 - original file of full unedited blot/._Figure 1 - source data 1 -Fig1I-PD23-1-LRRK1-KO-CTX-LRRK1-Alomone-Vinculin-High.tif
- Kang_Figure 1 - source data 1/Kang_Figure 1 - source data 1 - original file of full unedited blot/Figure 1 - source data 1 -Fig1I-PD23-1-LRRK1-KO-CTX-LRRK1-Alomone-Low.tif
- __MACOSX/Kang_Figure 1 - source data 1/Kang_Figure 1 - source data 1 - original file of full unedited blot/._Figure 1 - source data 1 -Fig1I-PD23-1-LRRK1-KO-CTX-LRRK1-Alomone-Low.tif
- Kang_Figure 1 - source data 1/Kang_Figure 1 - source data 1 - original file of full unedited blot/Figure 1 - source data 1 -Fig1I-PD-18-2-LRRK2-KO-CTX-LRRK2-Vinculin-High.tif
- __MACOSX/Kang_Figure 1 - source data 1/Kang_Figure 1 - source data 1 - original file of full unedited blot/._Figure 1 - source data 1 -Fig1I-PD-18-2-LRRK2-KO-CTX-LRRK2-Vinculin-High.tif
- Kang_Figure 1 - source data 1/Kang_Figure 1 - source data 1 - original file of full unedited blot/Figure 1 - source data 1 -Fig1I-PD23-1-LRRK1-KO-CTX-LRRK1-Alomone-High.tif
- __MACOSX/Kang_Figure 1 - source data 1/Kang_Figure 1 - source data 1 - original file of full unedited blot/._Figure 1 - source data 1 -Fig1I-PD23-1-LRRK1-KO-CTX-LRRK1-Alomone-High.tif
