# Supplementary material for: Cell-autonomous role of leucine-rich repeat kinase in the protection of dopaminergic neuron survival
Source: eLife. 2024 Jun 10;12:RP92673. doi: 10.7554/eLife.92673 (PMC11164531; doi:10.7554/eLife.92673)
Supplement: Figure 9—source data 1. [file elife-92673-fig9-data1.xlsx]

## Sheet: Figure9-A.B.C
Behavior analysis															Fell off the beam				Stalled on the top of pole more than 120 s					Statistical outliers using ROUT method			Male
																											Female
Code	X	Control	Lrrk1F/F; Lrrk2F/F	F/F; F/F		Beam Walk Test on																				Beam Walk test
	O	Lrrk cDKO	Lrrk1F/F; Lrrk2F/F; Slc6a3Cre/+	F/F; F/F; Cre/+		# of hindlimbs errors				Time to traverse (sec)				Mean				Pole test								Error (20mm)			Error (10mm)			Time (20mm)			Time (10mm)
10M						20mm		10mm		20mm		10mm		20 mm	10 mm	20 mm	10 mm	Test 1		Test 2		Mean				Control	cDKO		Control	cDKO		Control	cDKO		Control	cDKO
Code	Mouse ID	Sex	Genotype	Age (Mo)	Body weight (g)	Test 1	Test 2	Test 1	Test 2	Test 1	Test 2	Test 1	Test 2	Error	Error	Time (s)	Time (s)	Turn (s)	Descend (s)	Turn (s)	Descend (s)	Turn (s)	Descend (s)			1.5	2		1.5	5.5		4.435	4.955		4.375	7.655
x15	LKLD1291	F	F/F; F/F	10	26.2	2	1	2	1	5	3.87	4	4.75	1.5	1.5	4.435	4.375	0.83	4.2	0.58	4.48	0.705	4.34			1	1		2	5.5		9.05	7.215		6.94	8.125
o8	LKLD1240	F	F/F; F/F; Cre/+	10	28.1	3	1	6	5	5.16	4.75	7.28	8.03	2	5.5	4.955	7.655	0.55	4.26	0.62	4.65	0.585	4.455			1.5	1.5		2	3		5.72	4.765		6.3	6.03
o4	LKLD1273	F	F/F; F/F; Cre/+	10	23.2	0	2	7	4	6.25	8.18	9.78	6.47	1	5.5	7.215	8.125	1.2	3.8	1.93	4.73	1.565	4.265			0.5	1		2	1.5		5.46	3.86		4.355	9.765
o3	LKLD1275	F	F/F; F/F; Cre/+	10	23.7	2	1	3	3	4.91	4.62	6.09	5.97	1.5	3	4.765	6.03	2.52	5.78	1.4	4.51	1.96	5.145			0.5	0.5		3	5.5		5.03	4.64		5.16	9.33
x2	LKLD1274	F	F/F; F/F	10	31.6	1	1	3	1	8.75	9.35		6.94	1	2	9.05	6.94	0.93	5.25	0.99	5.7	0.96	5.475			1	2.5		3.5	6		4.565	5.945		7.86	8.45
x1	LKLD1276	F	F/F; F/F	10	22.6	1	2			4.78	6.66	4.62	17.26	1.5		5.72		0.39	4.36	0.69	3.71	0.54	4.035			2.5	1		1	2.5		9.11	3.725		5.435	4.71
x3	LKLD1271	M	F/F; F/F	10	30	0	1	2	2	4.63	6.29	7.25	5.35	0.5	2	5.46	6.3	1.24	4.19	0.77	4.1	1.005	4.145			0	0		2.5	4		4.03	4.52		7.045	6.14
o2	LKLD1270	M	F/F; F/F; Cre/+	10	31.5	2	0	1	2	4.09	3.63	5.81	13.72	1	1.5	3.86	9.765	0.74	6.17	0.99	7.17	0.865	6.67			1	1		0.5	7.5		5.83	4.11		7.3	7.47
o1	LKLD1272	M	F/F; F/F; Cre/+	10	26.5	0	1	5	6	3.71	5.57	10.47	8.19	0.5	5.5	4.64	9.33	3.17	5.36	1.05	4.51	2.11	4.935			0	3		3.5	7.5		6.075	5.565		5.205	8.86
o10	LKLD1238	F	F/F; F/F; Cre/+	10	31.4	4	1	5	7	6.53	5.36	7.93	8.97	2.5	6	5.945	8.45	0.79	5.38	1.55	4.13	1.17	4.755			1	1		3	2		3.355	6.86		9.09	7.2
o9	LKLD1239	F	F/F; F/F; Cre/+	10	27	2	0	3	2	4.01	3.44	4.39	5.03	1	2.5	3.725	4.71	0.68	4.07	0.53	4.88	0.605	4.475			1.5	0.5		0	3.5		5.75	6.375		4.375	6.015
o7	LKLD1241	F	F/F; F/F; Cre/+	10	25.4	0	0	5	3	4.93	4.11	5.35	6.93	0	4	4.52	6.14	1.55	4.39	0.61	4.73	1.08	4.56			0.5	2		3	8		4.51	5.23		6.785	8.855
x6	LKLD1245	M	F/F; F/F	10	30.7	1	0	3	1	6.16	3.9	4.56	4.15	0.5	2	5.03	4.355	1.3	5.61	0.83	3.98	1.065	4.795			2	1.5		1.5	3		5.47	8.825		4	7.11
x7	LKLD1243	M	F/F; F/F	10	30.8	0	2	4	2	4	5.13	5.54	4.78	1	3	4.565	5.16	1.83	4.2	0.49	3.83	1.16	4.015			1	2		1.5	2.5		2.5	5		3.5	6.52
x5	LKLD1246	M	F/F; F/F	10	28.6	2	3	3	4	9.69	8.53	7.79	7.93	2.5	3.5	9.11	7.86	0.77	4.78	0.86	5.07	0.815	4.925			1	1.5		1	4.5		3	3		4.5	5.5
x4	LKLD1253	M	F/F; F/F	10	30.8	0	0	2	0	3.5	4.56	6.43	4.44	0	1	4.03	5.435	2.2	4.83	1.58	4.42	1.89	4.625			0	1.5			2.5		3.5	5			9
x12	LKLD1233	M	F/F; F/F	10	39.2	1	1	3	2	7.38	4.28	7.29	6.8	1	2.5	5.83	7.045	3.49	10.23	2.52	8.44	3.005	9.335				1			2			3			6
o12	LKLD1235	M	F/F; F/F; Cre/+	10	32	2	0	10	5	4.72	3.5	8.31	6.63	1	7.5	4.11	7.47	3.74		1.71	4.04	2.725	4.04				1			2			4			4.5
o11	LKLD1237	M	F/F; F/F; Cre/+	10	35.5	1	5	6	9	4.66	6.47	7.13	10.59	3	7.5	5.565	8.86	2.55	4.63	1.27	4.3	1.91	4.465				3.5			9.5			6.5			8
x11	LKLD1236	M	F/F; F/F	10	30.2	0	0	1	0	6.22	5.93	7.25	7.35	0	0.5	6.075	7.3	0.81	5.24	1.3	5.08	1.055	5.16
o13	LKLD1234	M	F/F; F/F; Cre/+	10	39.7	1	1	2	2	8.52	5.2	7.47	6.93	1	2	6.86	7.2	2.74		2.05	4.1	2.395	4.1			0.970588	1.45		1.96875	4.4		5.14059	5.1545		5.76406	7.26175
o15	LKLD1201	M	F/F; F/F; Cre/+	10	27.6	1	0	4	3	7.59	5.16	6.09	5.94	0.5	3.5	6.375	6.015	1.64	7.86	1.05	5.17	1.345	6.515
o14	LKLD1202	M	F/F; F/F; Cre/+	10	25.9	2	2	7	9	5.77	4.69	9.12	8.59	2	8	5.23	8.855	2.05	4.7	1.64	4.36	1.845	4.53			t-test	0.0733217		t-test	0.000543416		t-test	0.979646		t-test	0.00752696
x13	LKLD1204	M	F/F; F/F	10	29.5	1	1	4	3	3.34	3.37	5.16	5.25	1	3.5	3.355	5.205	1.83	6.2	1.49	4.14	1.66	5.17
x14	LKLD1203	M	F/F; F/F	10	33.9	2	1	3		7.07	4.43	9.09		1.5	3	5.75	9.09	2.52	4.01	2.02	3.45	2.27	3.73
o5	LKLD1252	M	F/F; F/F; Cre/+	10	33.3	2	1	4	2	9.77	7.88	7.31	6.91	1.5	3	8.825	7.11	2.02	7.32	1.24	7.29	1.63	7.305
x10	LKLD1249	M	F/F; F/F	10	27.6	1	0	0	0	5.14	3.88	4.75	4	0.5	0	4.51	4.375	1.68	4.48	0.8	4.52	1.24	4.5			Pole test
o6	LKLD1248	M	F/F; F/F; Cre/+	10	43.8	2	2	1	4	4.81	5.19	6.59	6.45	2	2.5	5	6.52	1.34	4.32	0.98	3.39	1.16	3.855			Turn			Descend			Body weight
x8	LKLD1251	M	F/F; F/F	10	39	2	2	3	3	5.28	5.66	6.6	6.97	2	3	5.47	6.785	1.2	5.01	1.36	4.39	1.28	4.7			Control	cDKO		Control	cDKO		Control	cDKO
x9	LKLD1250	M	F/F; F/F	10	48.5													1.7	5.67	1.4	5.32	1.55	5.495			0.705	0.585		4.34	4.455		26.2	28.1
																										0.96	1.565		5.475	4.265		31.6	23.2
																										0.54	1.96		4.035	5.145		22.6	23.7
																										1.005	0.865		4.145	6.67		30	31.5
																										1.065	2.11		4.795	4.935		30.7	26.5
																										1.16	1.17		4.015	4.755		30.8	31.4
																										0.815	0.605		4.925	4.475		28.6	27
						Beam Walk Test on																				1.89	1.08		4.625	4.56		30.8	25.4
						# of hindlimbs errors				Time to traverse (sec)				Mean				Pole test								1.055	2.725		5.16	4.04		39.2	32
LRRK cDKO ~10 months old						20mm		10mm		20mm		10mm		20 mm	10 mm	20 mm	10 mm	Test 1		Test 2		Mean				1.66	1.91		5.17	4.465		30.2	35.5
Code	Mouse ID	Sex	Genotype	Age (Mo)	Body weight (g)	Test 1	Test 2	Test 1	Test 2	Test 1	Test 2	Test 1	Test 2	Error	Error	Time (s)	Time (s)	Turn (s)	Descend (s)	Turn (s)	Descend (s)	Turn (s)	Descend (s)			2.27	2.395		3.73	4.1		29.5	39.7
E1	LKLD1432	f	F/F; F/F; Cre/+	11.7	41	2	1	6	3	3	3	6	5	1.5	4.5	3	5.5	7	5	29	5	18	5			1.24	1.345		4.5	6.515		33.9	27.6
E2	LKLD1429	f	F/F; F/F	11.7	30	1	1	1	2	3	2	4	4	1	1.5	2.5	4	1	6	1	5	1	5.5			1.28	1.845		4.7	4.53		27.6	25.9
E3	LKLD1430	f	F/F; F/F	11.7	25	1	1	1	2	3	3	3	4	1	1.5	3	3.5	2	6	1	5	1.5	5.5			1.55	1.63		5.495	3.855		39	33.3
E4	LKLD1433	m	F/F; F/F; Cre/+	11.7	30	0	3	2	3	5	5	9	9	1.5	2.5	5	9	2	5	2	5	2	5			1	1.16		5.5	5		48.5	43.8
E5	LKLD1431	f	F/F; F/F	11.7	42	0	0	2	0	3	4	5	4	0	1	3.5	4.5	1	5	1	4	1	4.5			1.5	2		5.5	5		30	41
E6	LKLD1441	f	F/F; F/F; Cre/+	10.3	29	2	0	4	0	3	3	8	4	1	2	3	6	1	4	1	4	1	4			1	1		4.5	4		25	30
E7	LKLD1444	m	F/F; F/F; Cre/+	8.9	37	1	1	3	1	5	3	6	3	1	2	4	4.5	1	4	2	7	1.5	5.5				1.5			5.5		42	29
E8	LKLD 1438	f	F/F; F/F; Cre/+	11.7	30	3	4	9	10	5	8	8	8	3.5	9.5	6.5	8	1	3	1	3	1	3				1			3			37
																																	30
																										1.21735	1.49737		4.74176	4.69816
																																32.0111	31.08
																										t-test	0.121886		t-test	0.861951
																																t-test	0.640988

## Sheet: Figure9-D.E.F
Behavior analysis								Statistical outliers using ROUT method											Fell off the beam			Stalled on the top of pole more than 120 s
		Control	Lrrk1F/F; Lrrk2F/F	F/F; F/F					Beam Walk Test on
		Lrrk cDKO	Lrrk1F/F; Lrrk2F/F; Slc6a3Cre/+	F/F; F/F; Cre/+					# of hindlimbs errors				Time to traverse (sec)				Mean				Pole test
22M									20mm		10mm		20mm		10mm		20 mm	10 mm	20 mm	10 mm	Test 1		Test 2		Mean
Code	Mouse ID	Sex	Genotype	DOB	Experiment date	Age (Day)	Age (Mo)	Body weight (g)	Test 1	Test 2	Test 1	Test 2	Test 1	Test 2	Test 1	Test 2	Error	Error	Time (s)	Time (s)	Turn (s)	Descend (s)	Turn (s)	Descend (s)	Turn (s)	Descend (s)
D1	LKLD1286	m	F/F; F/F; Cre/+	2020-05-26	2022-03-26	669	21.9921	38	13	7			10	9			10		9.5		2	6	1	4	1.5	5
D2	LKLD1287	m	F/F; F/F; Cre/+	2020-05-26	2022-03-26	669	21.9921	33	1	1	9	6	5	4	14	10	1	7.5	4.5	12	5	7	1	7	3	7
D3	LKLD1289	m	F/F; F/F	2020-05-26	2022-03-26	669	21.9921	37	13	11		14	9	8		14	12		8.5		2	6	2	2	2	4
D4	LKLD1293	f	F/F; F/F	2020-06-07	2022-03-26	657	21.5976	50	17	8			14	10			12.5		12		2	7	3	6	2.5	6.5
D5	LKLD1294	f	F/F; F/F	2020-06-07	2022-03-26	657	21.5976	41	1	2			4	5			1.5		4.5		1	11	1	8	1	9.5
D6	LKLD1290	f	F/F; F/F; Cre/+	2020-05-26	2022-03-26	669	21.9921	29	9	4	30	22	12	5	29	30	6.5	26	8.5	29.5	10	5	4	6	7	5.5
D7	LKLD1292	f	F/F; F/F; Cre/+	2020-05-26	2022-03-26	669	21.9921	32	4	0	4	2	4	4	12	8	2	3	4	10	2	7	2	4	2	5.5
D8	LKLD1295	f	F/F; F/F	2020-06-07	2022-03-26	657	21.5976	44	2	1	3	5	5	5	11	8	1.5	4	5	9.5	1	7	1	6	1	6.5
D9	LKLD1309	f	F/F; F/F; Cre/+	2020-07-04	2022-03-26	630	20.7101	43	3	2	18	14	6	5	16	13	2.5	16	5.5	14.5	1	5	2	5	1.5	5
D10	LKLD1296	f	F/F; F/F	2020-06-07	2022-03-26	657	21.5976	70													2
D11	LKLD1298	m	F/F; F/F	2020-06-07	2022-03-26	657	21.5976	44	9	5	19	22	17	12	25	20	7	20.5	14.5	22.5	4	13	2	6	3	9.5
D12	LKLD1300	m	F/F; F/F; Cre/+	2020-06-07	2022-03-26	657	21.5976	33	4	4	24	2	6	5	17	14	4	13	5.5	15.5	1	3	1	4	1	3.5
D13	LKLD1301	m	F/F; F/F	2020-06-07	2022-03-26	657	21.5976	40	2	2	12	7	4	6	15	11	2	9.5	5	13	1	5	1	4	1	4.5
D14	LKLD1302	m	F/F; F/F	2020-06-07	2022-03-26	657	21.5976	38	1	1	20	22	17	18	17	23	1	21	17.5	20	2	6	1	5	1.5	5.5
D15	LKLD1299	m	F/F; F/F	2020-06-07	2022-03-26	657	21.5976	38	2	0	10	0	9	6	17	9	1	5	7.5	13	2	6	1	4	1.5	5
D16	LKLD1303	f	F/F; F/F; Cre/+	2020-06-07	2022-03-26	657	21.5976	37	4	3			7	6			3.5		6.5		1	6	3	5	2	5.5
D17	LKLD1306	f	F/F; F/F	2020-06-07	2022-03-26	657	21.5976	24	5	4	12	12	4	4	17	11	4.5	12	4	14	2	11	2	6	2	8.5
D18	LKLD1285	m	F/F; F/F; Cre/+	2020-05-26	2022-03-26	669	21.9921	33	4	2	18	16	7	7	17	14	3	17	7	15.5	2	6	2	5	2	5.5
										Male
										Female
									Beam Walk test												Pole test
									Error (20mm)			Error (10mm)			Time (20mm)			Time (10mm)			Turn			Descend			Body weight
									Control	cDKO		Control	cDKO		Control	cDKO		Control	cDKO		Control	cDKO		Control	cDKO		Control	cDKO
									12	10		4	7.5		8.5	9.5		9.5	12		2	1.5		4	5		37	38
									12.5	1		20.5	26		12	4.5		22.5	29.5		2.5	3		6.5	7		50	33
									1.5	6.5		9.5	3		4.5	8.5		13	10		1	7		9.5	5.5		41	29
									1.5	2		21	16		5	4		20	14.5		1	2		6.5	5.5		44	32
									7	2.5		5	13		14.5	5.5		13	15.5		3	1.5		9.5	5		44	43
									2	4		12	17		5	5.5		14	15.5		1	3.5		4.5	4		40	33
									1	3.5					17.5	6.5					1.5	2		5.5	5.5		38	37
									1	3		12	13.75		7.5	7		15.3333	16.1667		1.5	2		5	5.5		38	33
									4.5						4						2			8.5			24
												t-test	0.702216					t-test	0.813909
									4.77778	4.0625					8.72222	6.375					1.72222	2.8125		6.61111	5.375		39.5556	34.75
									t-test	0.714166					t-test	0.222338					t-test	0.118404		t-test	0.141336		t-test	0.119354
